# Supplementary material for: Whole-genome Duplications and the Long-term Evolution of Gene Regulatory Networks in Angiosperms
Source: Mol Biol Evol. 2023 Jul 5;40(7):msad141. doi: 10.1093/molbev/msad141 (PMC10321489; doi:10.1093/molbev/msad141)
Supplement: msad141_Supplementary_Data [file msad141_supplementary_data.zip]

Archive with 2 entries (2 files):
- Supplementary_Table_polyploid_GRNs.xlsx
- Supplementary_Figures_MBE-23-0212.pdf
